# Supplementary material for: Utilization of the iOS Shortcuts App to Generate a Surgical Logbook Tool: Feasibility Study
Source: JMIR Perioper Med. 2021 May 13;4(1):e24644. doi: 10.2196/24644 (PMC8160782; doi:10.2196/24644)
Supplement: Multimedia Appendix 1 [file periop_v4i1e24644_app1.xlsx]

## Sheet: Logbook - Logbook
Logbook
Date	Operation	Consultant	Patient Initials	Gender	UR	Date of Admission	Date of Operation	Date of Discharge	Operation Category	Complication	Complication Grade	Death	Role	Length of Stay

## Sheet: Audit
Multimedia Appendix 1. Logbook Miniumum Data Set with Audit Tool
Case Numbers	N
Total	#REF!
Primary	#REF!
Assistant	#REF!
Operation Category	N
Urgent	#REF!
Elective	#REF!
Unplanned Return	#REF!
Patient Gender	N
Male	#REF!
Female	#REF!
Complications
Complication Grade	N
1	#REF!
2	#REF!
3	#REF!
4	#REF!
Death	#REF!
Length of stay	Days
Mean	#REF!
Maxiumum	#REF!
Miniumum	#REF!
SD	#REF!
