# Supplementary material for: Utilization of the iOS Shortcuts App to Generate a Surgical Logbook Tool: Feasibility Study
Source: JMIR Perioper Med. 2021 May 13;4(1):e24644. doi: 10.2196/24644 (PMC8160782; doi:10.2196/24644)
Supplement: Multimedia Appendix 2 [file periop_v4i1e24644_app2.xlsx]

## Sheet: Logbook - Logbook
Multimedia Appendix 2. Extended data set spreadsheet.
Date	Operation	Consultant	Patient Initials	Gender	UR	Date of Admission	Date of Operation	Date of Discharge	Operation Category	Complication	Complication Grade	Death	Role	Admission Type	Comorbidities	Presenting Problem	Final Diagnosis	Operation Magnitude	Wound infection risk	ASA	Anaesthetic	Prophylaxis	Pathology	Admission Outcome	Follow up outcome
